# Supplementary material for: VEGF-B, VEGF-A, FLT-1, KDR, ERBB2, EGFR, GRB2, RAC1, CDH1 and HYAL-1 Genes Expression Analysis in Canine Mammary Gland Tumors and the Association with Tumor ClinicoPathological Parameters and Dog Breed Assessment
Source: Vet Sci. 2021 Sep 30;8(10):212. doi: 10.3390/vetsci8100212 (PMC8537314; doi:10.3390/vetsci8100212)
Supplement: Supplementary file 1 [file vetsci-08-00212-s001.zip]

Archive with 1 entries (1 files):
- vetsci-1372622-supplementary.pdf
